# Supplementary material for: Assessing Reduction of Antibiotic Prescribing for Acute, Non-Complicated Infections in Primary Care in Germany: Multi-Step Outcome Evaluation in the Cluster-Randomized Trial ARena
Source: Antibiotics (Basel). 2021 Sep 24;10(10):1151. doi: 10.3390/antibiotics10101151 (PMC8532997; doi:10.3390/antibiotics10101151)
Supplement: Supplementary file 1 [file antibiotics-10-01151-s001.zip]

Archive with 1 entries (1 files):
- antibiotics-1390974-Supplementary.pdf
